# Supplementary material for: Negative-Pressure Wound Therapy for Prevention of Sternal Wound Infection after Adult Cardiac Surgery: Systematic Review and Meta-Analysis
Source: J Clin Med. 2022 Jul 22;11(15):4268. doi: 10.3390/jcm11154268 (PMC9330054; doi:10.3390/jcm11154268)
Supplement: Supplementary file 1 [file jcm-11-04268-s001.zip]

Archive with 1 entries (1 files):
- jcm-1813585-supplementary.pdf
